# Supplementary material for: Establishing baseline biodiversity data prior to hydroelectric dam construction to monitoring impacts to bats in the Brazilian Amazon
Source: PLoS One. 2017 Sep 8;12(9):e0183036. doi: 10.1371/journal.pone.0183036 (PMC5590742; doi:10.1371/journal.pone.0183036)
Supplement: S1 Appendix — (XLSX) [file pone.0183036.s001.xlsx]

## Sheet: Plan1
S1 Appendix. Summary of sampling effort, number sampling nights, and dam effect in in the 44 sampling plots that will be submerged and those that remain dry by the Santo Antônio hydroelectric dam, Western Amazonia, Brazil.
ModuleID	PlotID	lat	long	Dam effect	Sampling effort (mn*h)	Number of sampling nights
Ilha dos Búfalos	B_00	-9.14664	-64.5095	Dry	240	5
Ilha dos Búfalos	B_500	-9.14352	-64.5067	Dry	240	5
Ilha dos Búfalos	B_1000	-9.14007	-64.5036	Dry	240	5
Ilha dos Búfalos	B_2000	-9.13327	-64.4973	Dry	240	5
Ilha dos Búfalos	B_3000	-9.1268	-64.4905	Dry	240	5
Ilha dos Búfalos	B_5000	-9.11337	-64.4775	Dry	240	5
Jaci	Jaci_00	-9.45359	-64.3945	Dry	240	5
Jaci	Jaci_500	-9.45261	-64.39	Dry	240	5
Jaci	Jaci_1000	-9.45205	-64.3851	Dry	240	5
Jaci	Jaci_2000	-9.45122	-64.376	Dry	240	5
Jaci	Jaci_3000	-9.45022	-64.3674	Dry	240	5
Jaci	Jaci_4000	-9.4491	-64.3577	Dry	240	5
Jaci	Jaci_5000	-9.44732	-64.3494	Dry	240	5
Jirau Right Bank	JD_00	-9.33632	-64.7286	Dry	192	4
Jirau Right Bank	JD_500	-9.33769	-64.7251	Dry	192	4
Jirau Right Bank	JD_1000	-9.33952	-64.72	Dry	192	4
Jirau Right Bank	JD_2000	-9.34257	-64.7122	Dry	192	4
Jirau Right Bank	JD_3000	-9.34596	-64.7031	Dry	192	4
Jirau Right Bank	JD_4000	-9.34875	-64.6952	Dry	192	4
Jirau Right Bank	JD_5000	-9.35181	-64.6871	Dry	192	4
Jirau Left Bank	JE_00	-9.31288	-64.7191	Dry	192	4
Jirau Left Bank	JE_500	-9.30947	-64.7223	Dry	192	4
Jirau Left Bank	JE_1000	-9.30632	-64.7254	Dry	192	4
Jirau Left Bank	JE_5000	-9.28097	-64.7505	Dry	192	4
Ilha das Pedras	I_00	-9.18178	-64.6184	Flooded	240	5
Ilha das Pedras	I_500	-9.17877	-64.6209	Flooded	240	5
Ilha das Pedras	I_1000	-9.17455	-64.6239	Dry	240	5
Ilha das Pedras	I_2000	-9.16707	-64.6291	Dry	240	5
Ilha das Pedras	I_3000	-9.15892	-64.6341	Dry	240	5
Ilha das Pedras	I_4000	-9.15165	-64.6388	Dry	240	5
Ilha das Pedras	I_5000	-9.14396	-64.6435	Dry	240	5
Teotônio	T_00	-8.84126	-64.0622	Dry	144	3
Teotônio	T_500	-8.83823	-64.0655	Dry	144	3
Teotônio	T_1000	-8.83531	-64.0687	Flooded	144	3
Teotônio	T_2000	-8.82898	-64.0756	Dry	144	3
Teotônio	T_3000	-8.82276	-64.0822	Dry	144	3
Teotônio	T_5000	-8.81064	-64.0955	Dry	144	3
Morrinhos	M_00	-9.02056	-64.2449	Flooded	240	5
Morrinhos	M_500	-9.02499	-64.2438	Flooded	240	5
Morrinhos	M_1000	-9.02858	-64.2428	Flooded	240	5
Morrinhos	M_2000	-9.038	-64.2409	Flooded	240	5
Morrinhos	M_3000	-9.04688	-64.239	Flooded	240	5
Morrinhos	M_4000	-9.05573	-64.2369	Flooded	240	5
Morrinhos	M_5000	-9.05573	-64.2369	Flooded	240	5
