# Supplementary material for: Establishing baseline biodiversity data prior to hydroelectric dam construction to monitoring impacts to bats in the Brazilian Amazon
Source: PLoS One. 2017 Sep 8;12(9):e0183036. doi: 10.1371/journal.pone.0183036 (PMC5590742; doi:10.1371/journal.pone.0183036)
Supplement: S2 Appendix — (XLSX) [file pone.0183036.s002.xlsx]

## Sheet: S2 Appendix
S2 Appendix. List of bat species, guilds, occurrence per sampling plot, and sampling effort of captures in the 44 sampling plots that will be submerged and those that remain dry by the Santo Antônio hydroelectric dam, Western Amazonia, Brazil.
Taxon	Flooded plots (n = 10 plots)	Plots ocurrence	Unflooded plots (n = 34 plots)	Plots ocurrence	Total abundance	Guilds
Emballonuridae
Rhynchonycteris naso (Wied-Neuwied, 1820)	2	1	0	0	2	Aerial insectivore
Saccopteryx bilineata (Temmincki, 1838)	1	1	2	0	3	Aerial insectivore
Saccopteryx leptura (Schreber, 1774)	4	1	3	2	7	Aerial insectivore
Mormoopidae
Pteronotus parnellii (Gray, 1843)	15	5	30	12	45	Aerial insectivore
Thyropteridae
Thyroptera discifera (Lichtenstein and Peters, 1854)	1	1	0	0	1	Aerial insectivore
Thyroptera tricolor Spix, 1823	2	2	3	3	5	Aerial insectivore
Natalidae
Natalus macrourus (Gervais, 1856)	0	0	1	1	1	Aerial insectivore
Phyllostomidae
Desmodontinae
Desmodus rotundus (Geoffroy, 1810)	0	0	5	5	5	Hematophagous
Diphylla ecaudata Spix, 1823	1	1	0	0	1	Hematophagous
Glossophaginae
Choeroniscus minor (Peters, 1868)	1	1	2	2	3	Nectarivore
Glossophaga soricina Pallas, 1766	3	2	13	7	16	Nectarivore
Glossophaga aff. longirostris Miller, 1898	1	1	0	0	1	Nectarivore
Lonchophylla thomasi J. A. Allen, 1904	17	9	43	20	60	Nectarivore
Lionycteris spurrelli Thomas, 1913	1	1	0	0	1	Nectarivore
Phyllostominae
Chrotopterus auritus (Peters, 1856)	2	2	9	7	11	Gleaning animalivore
Glyphonycteris daviesi (Hill, 1965)	0	0	1	1	1	Gleaning animalivore
Glyphonycteris sylvestris (Thomas, 1896)	0	0	4	3	4	Gleaning animalivore
Lampronycteris brachyotis (Dobson, 1879)	2	2	3	3	5	Gleaning animalivore
Lophostoma brasiliense Peters, 1866	1	1	6	5	7	Gleaning animalivore
Lophostoma silvicolum d'Orbigny, 1836	5	5	90	26	95	Gleaning animalivore
Micronycteris hirsuta (Peters, 1869)	0	0	3	3	3	Gleaning animalivore
Micronycteris megalotis Gray, 1842	1	1	4	3	5	Gleaning animalivore
Micronycteris microtis Miller, 1898	1	1	6	6	7	Gleaning animalivore
Micronycteris minuta (Gervais, 1856)	1	1	0	0	1	Gleaning animalivore
Mimon bennettii (Gray, 1838)	0	0	1	1	1	Gleaning animalivore
Mimon crenulatum (E. Geoffroy, 1803)	1	1	11	8	12	Gleaning animalivore
Phylloderma stenops W. Peters, 1865	2	1	9	7	11	Omnivore
Phyllostomus discolor Wagner, 1843	0	0	5	1	5	Omnivore
Phyllostomus elongatus (E. Geoffroy, 1810)	10	5	57	21	67	Gleaning animalivore
Phyllostomus hastatus (Pallas, 1767)	2	2	5	4	7	Omnivore
Trachops cirrhosus (Spix, 1823)	8	4	29	15	37	Gleaning animalivore
Trinycteris nicefori Sanborn, 1949	3	2	29	11	32	Gleaning animalivore
Tonatia saurophila Koopman e Williams, 1951	11	3	26	18	37	Gleaning animalivore
Carolliinae
Carollia benkeithi S. Solari and Baker, 2006	4	1	8	4	12	Frugivore
Carollia brevicauda (Schinz, 1821)	32	7	156	33	188	Frugivore
Carollia perspicillata (Linnaeus, 1758)	225	10	540	33	765	Frugivore
Rhinophylla fischerae D. C. Carter, 1966	0	0	7	5	7	Frugivore
Rhinophylla pumilio Peters, 1865	42	10	137	30	179	Frugivore
Stenodermatinae
Artibeus aff. anderseni Osgood, 1916	1	1	1	1	2	Frugivore
Artibeus cinereus (Gervais, 1856)	13	5	15	10	28	Frugivore
Artibeus concolor Peters, 1865	2	2	1	1	3	Frugivore
Artibeus gnomus Handley, 1987	10	6	22	11	32	Frugivore
Artibeus lituratus (Olfers, 1818)	56	10	61	21	117	Frugivore
Artibeus obscurus (Schinz, 1821)	27	7	127	26	154	Frugivore
Artibeus planirostris (Spix, 1823)	45	9	124	25	169	Frugivore
Chiroderma villosum Peters, 1860	1	1	1	1	2	Frugivore
Mesophylla macconnelli Thomas, 1901	12	3	22	14	34	Frugivore
Platyrrhinus brachycephalus Rouk & Carter, 1972	1	1	1	1	2	Frugivore
Platyrrhinus incarum (Thomas, 1912)	8	6	3	3	11	Frugivore
Sturnira lilium (Geoffroy, 1810)	0	0	6	2	6	Frugivore
Sturnira tildae de la Torre, 1959	1	1	22	11	23	Frugivore
Uroderma bilobatum Peters, 1866	11	6	17	9	28	Frugivore
Uroderma magnirostrum Davis, 1968	1	1	3	2	4	Frugivore
Vampyressa thyone Thomas, 1909	0	0	1	1	1	Frugivore
Vampyriscus bidens (Dobson, 1878)	12	6	15	11	27	Frugivore
Vespertilionidae
Eptesicus spp	2	2	0	0	2	Aerial insectivore
Myotis nigricans (Schinz, 1821)	5	4	3	3	8	Aerial insectivore
Myotis riparius Handley, 1960	1	1	2	2	3	Aerial insectivore
Captures	611		1695		2306
Species	48		51		58
Nights	48		149		197
Sampling effort (net*hour)	2304		7152		9456
